# Supplementary material for: Wasting and Underweight in Northern African Children: Findings from Multiple-Indicator Cluster Surveys, 2014–2018
Source: Nutrients. 2023 Jul 19;15(14):3207. doi: 10.3390/nu15143207 (PMC10384034; doi:10.3390/nu15143207)
Supplement: Supplementary file 1 [file nutrients-15-03207-s001.zip]

Archive with 1 entries (1 files):
- nutrients-2489697-supplementary.pdf
